# Supplementary material for: Transcriptional Responses of Resistant and Susceptible Fish Clones to the Bacterial Pathogen Flavobacterium psychrophilum
Source: PLoS One. 2012 Jun 13;7(6):e39126. doi: 10.1371/journal.pone.0039126 (PMC3374740; doi:10.1371/journal.pone.0039126)
Supplement: Figure S1 — This excel file contains the complete list of up- and down- regulated genes in rainbow trout clonal lines B57_s and A3_r following F. psychrophilum JIP 02/86 infection. Probes have been classified by fold change and adjusted p value. (XLSX) [file pone.0039126.s001.xlsx]

## Sheet: Induced_table
Suppl. Figure 1. Complete list of up- and down- regulated genes following bacterial infection.
This table contains the complete list of up- and down- regulated genes following bacterial infection. Probes
have been classified by fold change and adjusted p value.
Induced in B57_s & A3_r (FC>3 & adj p val <1%)
	FC B57_s	FC A3_r	Annotation (Best blast hit)	AdjPval B57_s	AdjPval A3_r
Kinases and phosphatases
TC125014	216.95	184.03	(sp:P07948) Tyrosine-protein kinase Lyn OS=Homo sapiens GN=LYN PE=1 SV=3	2.69e-11	1.58e-07
TC124742	191.56	157.35	(sp:P07948) Tyrosine-protein kinase Lyn OS=Homo sapiens GN=LYN PE=1 SV=3	3.19e-11	1.58e-07
AMP
TC108552	55.76	37.96	(sp:P49913)human cath__Oncorhynchus mykiss cathelicidin antimicrobial peptide (LOC100136187), mRNA	1.81e-06	0.00102
TC95594	11.62	19.69	(sp:P49913)human cath__Oncorhynchus mykiss cathelicidin 1 (LOC100136204), mRNA	4.14e-08	0.000197
TC119632	10.85	17.57	(sp:P49913)human cath__Oncorhynchus mykiss cathelicidin 1 (LOC100136204), mRNA	4.95e-08	0.000222
TC116498	13.94	7.65	(sp:Q801Y3) Hepcidin-1 OS=Salmo salar GN=hamp1 PE=3 SV=1	1.89e-07	0.00405
MMP. ubiquinone. prostaglandin reductase. arginase. …
TC131371	44.54	92.61	(sp:P23935) NADH dehydrogenase [ubiquinone] 1 alpha subcomplex subunit 5 OS=Bos taurus GN=NDUFA5 PE=1 SV=3	1.39e-06	9.24e-06
TC115587	44.74	91.13	(sp:P23935) NADH dehydrogenase [ubiquinone] 1 alpha subcomplex subunit 5 OS=Bos taurus GN=NDUFA5 PE=1 SV=3	1.51e-06	7.25e-06
TC127722	25.48	13.37	(sp:Q687X5) Metalloreductase STEAP4 OS=Homo sapiens GN=STEAP4 PE=1 SV=1	2.12e-08	0.00014
TC95675	4.89	9.64	(sp:P14780) Matrix metalloproteinase-9 OS=Homo sapiens GN=MMP9 PE=1 SV=3	4.33e-06	3.32e-05
TC100961	4.54	8.83	(sp:P14780) Matrix metalloproteinase-9 OS=Homo sapiens GN=MMP9 PE=1 SV=3	1.52e-05	5.9e-05
TC121902	5.22	8.39	(sp:P14780) Matrix metalloproteinase-9 OS=Homo sapiens GN=MMP9 PE=1 SV=3	6.07e-06	0.00027
TC99244	64.16	8.28	(sp:P14780)human__ Salmo salar Matrix metalloproteinase-9 (mmp9), mRNA	5.14e-09	0.000202
TC112624	9.91	7.78	(sp:Q687X5) Metalloreductase STEAP4 OS=Homo sapiens GN=STEAP4 PE=1 SV=1	3.69e-07	0.000114
TC105973	5.23	5.19	(sp:P97584) Prostaglandin reductase 1 OS=Rattus norvegicus GN=Ptgr1 PE=2 SV=3	7.41e-07	5.79e-07
TC95147	4.9	5.16	(sp:P97584) Prostaglandin reductase 1 OS=Rattus norvegicus GN=Ptgr1 PE=2 SV=3	2.22e-06	4.69e-07
TC116823	4.17	5.05	PREDICTED: Danio rerio transferrin receptor 1b-like (LOC100333875), mRNA	0.00022	4.75e-05
TC118982	5.8	4.55	(sp:Q923T7) Tripartite motif-containing protein 7 OS=Mus musculus GN=Trim7 PE=2 SV=2	6.54e-05	0.00973
TC130649	3.59	4.27	(sp:P23935) NADH dehydrogenase [ubiquinone] 1 alpha subcomplex subunit 5 OS=Bos taurus GN=NDUFA5 PE=1 SV=3	0.00761	0.000358
TC97442	6.58	5.12	(sp:P78540) Arginase-2, mitochondrial OS=Homo sapiens GN=ARG2 PE=1 SV=1	1.76e-07	3.79e-06
TC120228	7.1	4.94	(sp:P78540) Arginase-2, mitochondrial OS=Homo sapiens GN=ARG2 PE=1 SV=1	2.4e-07	2.69e-05
Cytokines and receptors
TC118120	25.34	22.22	Oncorhynchus mykiss beta thymosin (LOC100136027), mRNA	1.86e-08	5.17e-05
TC122812	27.51	21.31	(sp:Q8HYP5) C-C motif chemokine 21 OS=Macaca mulatta GN=CCL21 PE=2 SV=1	1.08e-08	2.96e-05
TC115195	5.05	9.67	(sp:P08317) Interleukin-8 OS=Gallus gallus GN=IL8 PE=2 SV=1	0.000385	0.00736
TC110491	7.08	8.8	Oncorhynchus mykiss CC chemokine with stalk CK2 (LOC100135979), mRNA	1.45e-06	4.45e-05
TC125695	6.59	7.4	Oncorhynchus mykiss CC chemokine with stalk CK2 (LOC100135979), mRNA	1.39e-06	0.000201
TC118249	29.78	7.03	Oncorhynchus mykiss CC chemokine (LOC100136057), mRNA	3.14e-07	0.00663
TC122848	3.02	4.27	(sp:P97468) Chemokine receptor-like 1 OS=Mus musculus GN=Cmklr1 PE=1 SV=1	0.00229	0.000199
TC102213	3.29	3.4	(sp:O88803) Leukocyte cell-derived chemotaxin-2 OS=Mus musculus GN=Lect2 PE=2 SV=1	2.79e-05	0.000358
IFN
TC105751	6.23	5.08	(sp:P26376) Interferon-inducible protein OS=Rattus norvegicus PE=2 SV=1	2.18e-06	0.000224
Acute phase proteins
TC131580	30.27	81.08	(sp:P81491) Serum amyloid A-5 protein OS=Mesocricetus auratus PE=1 SV=1	6.99e-06	1.9e-05
TC121913	27.51	75.11	(sp:P81491) Serum amyloid A-5 protein OS=Mesocricetus auratus PE=1 SV=1	4.85e-06	6.15e-05
TC128889	12.5	55.08	(sp:P05366) Serum amyloid A-1 protein OS=Mus musculus GN=Saa1 PE=2 SV=2	0.000104	3.41e-05
TC121607	11.56	7.8	Oncorhynchus mykiss lysozyme II (lyz2), mRNA	4.82e-06	0.000778
TC121304	3.87	4.42	(sp:P53613) Serum amyloid A protein OS=Macropus eugenii GN=SAA1 PE=2 SV=1	0.00262	0.000346
Cell surface receptors
TC110053	18.74	15.24	(sp:P20693) Low affinity immunoglobulin epsilon Fc receptor OS=Mus musculus GN=Fcer2 PE=2 SV=1	4.4e-09	3.12e-06
TC102195	11.01	9.33	(sp:Q91ZW7) CD209 antigen-like protein E OS=Mus musculus GN=Cd209e PE=2 SV=1	1.33e-05	0.000824
TC113535	5.78	7.14	(sp:Q9EPF2) Cell surface glycoprotein MUC18 OS=Rattus norvegicus GN=Mcam PE=1 SV=2	1.9e-06	9.24e-06
TC103340	5.81	7.06	(sp:Q9EPF2) Cell surface glycoprotein MUC18 OS=Rattus norvegicus GN=Mcam PE=1 SV=2	2.3e-06	2.42e-05
TC114388	9.96	6.57	(sp:P20693) Low affinity immunoglobulin epsilon Fc receptor OS=Mus musculus GN=Fcer2 PE=2 SV=1	4.1e-08	9.08e-05
Complement
TC119105	4.97	12.48	(sp:Q03591) Complement factor H-related protein 1 OS=Homo sapiens GN=CFHR1 PE=1 SV=2	0.000289	0.000317
TC130908	5.41	10.4	(sp:P98093) Complement C3 (Fragment) OS=Oncorhynchus mykiss GN=c3 PE=1 SV=1	2.3e-06	0.000716
TC101299	7.66	8.71	(sp:P07360) Complement component C8 gamma chain OS=Homo sapiens GN=C8G PE=1 SV=3	2.22e-06	9.26e-05
TC105891	3.11	8.44	(sp:Q66S62) Mannose-binding protein C OS=Saguinus oedipus GN=MBL2 PE=3 SV=1	0.00175	0.000752
TC108922	3.02	8.11	(sp:Q66S62) Mannose-binding protein C OS=Saguinus oedipus GN=MBL2 PE=3 SV=1	0.00246	0.00102
TC99951	6.16	7.52	(sp:P07360) Complement component C8 gamma chain OS=Homo sapiens GN=C8G PE=1 SV=3	3.21e-06	0.000124
TC103014	5.6	6.99	(sp:P07360) Complement component C8 gamma chain OS=Homo sapiens GN=C8G PE=1 SV=3	3.7e-06	0.000172
TC125288	6.77	5.37	(sp:P10643) Complement component C7 OS=Homo sapiens GN=C7 PE=1 SV=2	2.32e-06	0.000496
TC130006	3.98	4.98	(sp:P98093) Complement C3 (Fragment) OS=Oncorhynchus mykiss GN=c3 PE=1 SV=1	0.000585	5.9e-05
TC124643	5.35	4.32	(sp:P08603) Complement factor H OS=Homo sapiens GN=CFH PE=1 SV=4	0.000124	0.00706
TC109163	3.58	4.13	(sp:Q28785) CD59 glycoprotein OS=Papio sp, GN=CD59 PE=3 SV=1	0.00303	0.00895
TC97935	6.7	5.74	(sp:P08603) Complement factor H OS=Homo sapiens GN=CFH PE=1 SV=4	2.9e-05	0.00188
Others
TC106017	40.74	62.36	(sp:Q8BGU2) Cerebellin-2 OS=Mus musculus GN=Cbln2 PE=1 SV=1	1.9e-07	6.29e-07
TC121731	33.97	50.52	Oncorhynchus mykiss differentially regulated trout protein 1 (LOC100136615), mRNA	1.39e-06	2e-05
TC128851	19.24	43.95	Oncorhynchus mykiss differentially regulated trout protein 1 (LOC100136615), mRNA	1.81e-05	6.48e-05
TC114178	36.69	25.44	(sp:P09367) L-serine dehydratase/L-threonine deaminase OS=Rattus norvegicus GN=Sds PE=1 SV=3	4.95e-08	0.00169
TC130612	8.07	24.99	Oncorhynchus mykiss differentially regulated trout protein 1 (LOC100136615), mRNA	4.97e-05	0.000232
TC97719	31.94	24.85	si:ch1073-126c3,2 [Danio rerio]	1.08e-08	1.18e-05
TC119404	6.31	24.15	(sp:P09367) L-serine dehydratase/L-threonine deaminase OS=Rattus norvegicus GN=Sds PE=1 SV=3	0.000244	2.61e-05
TC127579	16.98	21.72	(sp:P54987) Immune-responsive gene 1 protein OS=Mus musculus GN=Irg1 PE=2 SV=2	6.81e-08	9.89e-06
TC114300	6.72	20.15		2.34e-06	3.48e-06
TC125101	12.96	13.59	(sp:Q8AXL1) Diamine acetyltransferase 1 OS=Gallus gallus GN=SAT1 PE=2 SV=1	5.42e-08	1.1e-05
TC125437	10.07	13.41	(sp:P20757) Angiotensinogen OS=Ovis aries GN=AGT PE=1 SV=2	1.06e-06	9.82e-06
TC129979	16.02	12.75	(sp:A6NK06) Immune-responsive gene 1 protein homolog OS=Homo sapiens GN=IRG1 PE=2 SV=1	2.45e-08	9.08e-05
TC121388	6.31	12.69	Oncorhynchus mykiss differentially regulated trout protein 1 (LOC100136615), mRNA	0.000264	0.000156
TC113431	8.75	11.32	(sp:P20757) Angiotensinogen OS=Ovis aries GN=AGT PE=1 SV=2	3.49e-06	1.22e-05
TC130028	3.29	11.26		0.00043	9.77e-07
TC124856	12.91	11.11		1.07e-07	4.73e-07
TC109950	3.38	10.75		0.000172	6.29e-07
TC94901	6.75	10.46	(sp:Q10835) Collagenase 3 (Fragment) OS=Xenopus laevis GN=mmp13 PE=2 SV=1	1.4e-05	3.82e-05
TC127097	5.4	10.4	Salmo salar Von Hippel-Lindau disease tumor suppressor (vhl), mRNA	9.3e-05	0.00315
TC125861	11.01	10.25	Oncorhynchus mykiss urotensin-I protein (urotensin-i), mRNA	2.4e-07	0.000663
TC126291	4.73	9.06	(sp:Q9R111) Guanine deaminase OS=Mus musculus GN=Gda PE=1 SV=1	6.99e-06	1.9e-05
TC108357	5.28	9.03	(sp:Q10835) Collagenase 3 (Fragment) OS=Xenopus laevis GN=mmp13 PE=2 SV=1	2.39e-06	1.38e-06
TC125726	8.63	8.33	Oncorhynchus mykiss urotensin-I protein (urotensin-i), mRNA	2.39e-06	0.000221
TC100042	9.81	8.09		1.35e-06	0.000476
TC129082	3.01	7.64		0.00102	0.000506
TC118671	4.62	7.64	(sp:Q10835) Collagenase 3 (Fragment) OS=Xenopus laevis GN=mmp13 PE=2 SV=1	2.99e-06	3.68e-06
TC94881	17.48	7.18	(sp:P20352) Tissue factor OS=Mus musculus GN=F3 PE=1 SV=2	2.89e-08	0.00249
TC123074	6.28	6.49	Salmo salar Zinc finger protein Gfi-1b (gfi1b), mRNA	1.52e-05	0.000521
TC131660	9.57	6.39	hypothetical protein BRAFLDRAFT_86991 [Branchiostoma floridae]	1.4e-05	0.000455
TC110779	4.34	6.33	(sp:Q9UGQ3) Solute carrier family 2, facilitated glucose transporter member 6 OS=Homo sapiens GN=SLC2A6 PE=1 SV=2	2.77e-06	1.08e-06
TC95715	8.9	6.04	(sp:Q6L708) Claudin-1 OS=Bos taurus GN=CLDN1 PE=2 SV=1	4.15e-06	0.00109
TC115999	3.51	6.01	(sp:Q9UGQ3) Solute carrier family 2, facilitated glucose transporter member 6 OS=Homo sapiens GN=SLC2A6 PE=1 SV=2	5.41e-05	9.14e-07
TC116540	5.71	5.65	(sp:P43091) 5-aminolevulinate synthase, nonspecific, mitochondrial OS=Opsanus tau GN=alas1 PE=2 SV=1	5.32e-05	0.000211
TC97893	3.49	5.62	(sp:Q9BYJ1) Epidermis-type lipoxygenase 3 OS=Homo sapiens GN=ALOXE3 PE=1 SV=1	0.00076	0.000411
TC103465	16.02	5.35		4.95e-08	0.00258
TC113779	19.3	5.21	(sp:A6QP79) Collectin-12 OS=Bos taurus GN=COLEC12 PE=2 SV=1	1.86e-08	0.00877
TC123269	3.81	5.19	(sp:Q4V838) Protein LTV1 homolog OS=Xenopus laevis GN=ltv1 PE=2 SV=1	2.9e-05	1.17e-05
TC112063	3.63	5.13		0.00015	3.13e-05
TC127290	4.26	5.12	Salmo salar FK506-binding protein 4 (fkbp4), mRNA	0.000761	1.04e-05
TC131624	3.95	5.11	(sp:Q5RAV9) Guanine deaminase OS=Pongo abelii GN=GDA PE=2 SV=1	3.26e-05	3.48e-06
TC119360	8.38	4.97		1.12e-06	5.79e-07
TC101625	5.29	4.92	(sp:Q07888) Y' element ATP-dependent helicase YLL067C OS=Saccharomyces cerevisiae GN=YLL067C PE=2 SV=2	1.45e-06	5.33e-06
TC108527	5.82	4.85	(sp:Q5EAD2) D-3-phosphoglycerate dehydrogenase OS=Bos taurus GN=PHGDH PE=2 SV=3	0.00246	3.32e-05
TC128689	3.57	4.73	(sp:Q91W43) Glycine dehydrogenase [decarboxylating], mitochondrial OS=Mus musculus GN=Gldc PE=1 SV=1	0.000164	0.000283
TC114070	3.99	4.69	(sp:P19637) Tissue-type plasminogen activator OS=Rattus norvegicus GN=Plat PE=2 SV=2	0.000188	0.000337
TC131297	4.09	4.68	(sp:P23935) NADH dehydrogenase [ubiquinone] 1 alpha subcomplex subunit 5 OS=Bos taurus GN=NDUFA5 PE=1 SV=3	0.00432	0.000297
TC111540	3.04	4.66	(sp:Q95SX7) Probable RNA-directed DNA polymerase from transposon BS OS=Drosophila melanogaster GN=RTase PE=2 SV=1	0.000737	5.92e-05
TC108979	3.04	4.53		0.00026	1.04e-05
TC121979	6.14	4.52		3.21e-06	0.000431
TC96165	4.1	4.46	(sp:Q5CZR5) Natterin-like protein OS=Danio rerio GN=zgc:113413 PE=2 SV=1	1.4e-05	4.33e-06
TC119187	3.57	4.42	(sp:P80049) Fatty acid-binding protein, liver OS=Ginglymostoma cirratum PE=1 SV=1	0.000144	4.59e-05
TC117288	5.74	4.35	Salmo salar Pre-mRNA cleavage complex 2 protein Pcf11 (pcf11), mRNA	3.82e-05	0.00434
TC114967	5.03	4.35	(sp:Q4PLW0) Perilipin-2 OS=Sus scrofa GN=PLIN2 PE=2 SV=1	2.23e-05	0.000215
TC106151	3.89	4.33	(sp:Q91W43) Glycine dehydrogenase [decarboxylating], mitochondrial OS=Mus musculus GN=Gldc PE=1 SV=1	0.000213	1.9e-05
TC95242	3.02	4.18	(sp:P35246) Pulmonary surfactant-associated protein D OS=Bos taurus GN=SFTPD PE=1 SV=2	0.000365	6.83e-05
TC108431	3.27	4.14	(sp:Q9UHC1) DNA mismatch repair protein Mlh3 OS=Homo sapiens GN=MLH3 PE=1 SV=2	0.000573	0.000488
TC96856	5.02	4.1	(sp:Q9CQX8) 28S ribosomal protein S36, mitochondrial OS=Mus musculus GN=Mrps36 PE=1 SV=1	9.19e-06	9.08e-05
TC95428	4.1	3.95	(sp:P27105) Erythrocyte band 7 integral membrane protein OS=Homo sapiens GN=STOM PE=1 SV=3	8.02e-05	9.18e-06
TC115331	3.11	3.86	(sp:Q9NYB9) Abl interactor 2 OS=Homo sapiens GN=ABI2 PE=1 SV=1	0.0018	0.000696
TC120439	4.58	3.78		1.02e-05	0.000778
TC130662	3.36	3.74		0.000319	0.00084
TC97667	4.51	3.74	(sp:Q96IZ2) Uncharacterized protein C6orf105 OS=Homo sapiens GN=C6orf105 PE=2 SV=1	2.9e-05	0.000199
TC106612	3.64	3.73	Salmo salar Integrator complex subunit 4 (int4), mRNA	8.49e-05	0.000263
TC96687	3.3	3.66	(sp:Q3SYU3) Zinc transporter ZIP1 OS=Bos taurus GN=SLC39A1 PE=2 SV=1	0.000307	0.00495
TC110522	6.41	3.61	(sp:Q5CZR5) Natterin-like protein OS=Danio rerio GN=zgc:113413 PE=2 SV=1	1.64e-06	0.000345
TC102443	3.48	3.56	(sp:Q0P4Y8) Lipase maturation factor 2 OS=Xenopus tropicalis GN=lmf2 PE=2 SV=1	0.00142	0.00364
TC122884	3.06	3.56	(sp:P01015) Angiotensinogen OS=Rattus norvegicus GN=Agt PE=1 SV=1	0.000407	0.000311
TC127866	3.52	3.53	(sp:Q8NHV1) GTPase IMAP family member 7 OS=Homo sapiens GN=GIMAP7 PE=2 SV=1	0.000281	0.000277
TC105937	4.68	3.49	(sp:P27105) Erythrocyte band 7 integral membrane protein OS=Homo sapiens GN=STOM PE=1 SV=3	9.92e-06	0.000225
TC120026	3.54	3.47	(sp:Q5CZR5) Natterin-like protein OS=Danio rerio GN=zgc:113413 PE=2 SV=1	4.98e-05	0.00209
TC106203	4.17	3.25	(sp:P43091) 5-aminolevulinate synthase, nonspecific, mitochondrial OS=Opsanus tau GN=alas1 PE=2 SV=1	0.000103	0.000138
TC121016	3.76	3.22	(sp:P80513) Mesencephalic astrocyte-derived neurotrophic factor OS=Bos taurus GN=MANF PE=1 SV=2	2.13e-05	1.16e-05
TC110147	3.21	3.19	(sp:P43091) 5-aminolevulinate synthase, nonspecific, mitochondrial OS=Opsanus tau GN=alas1 PE=2 SV=1	0.00123	0.000317
TC117954	3.19	3.19	(sp:Q9JI85) Nucleobindin-2 OS=Rattus norvegicus GN=Nucb2 PE=2 SV=1	3.98e-05	1.11e-06
TC106014	3.83	3.11		6.54e-05	0.00985
TC124768	4.43	3.11	(sp:Q4PLW0) Perilipin-2 OS=Sus scrofa GN=PLIN2 PE=2 SV=1	3.57e-05	0.00452
TC99979	6.55	3.1		1.76e-07	0.00121
TC115988	3.11	3.05	(sp:Q9JI85) Nucleobindin-2 OS=Rattus norvegicus GN=Nucb2 PE=2 SV=1	7.65e-05	4.01e-06
Induced in B57_s (FC>3 & adj p val <1%) & induced A3_r with less confidence (2<FC<3 and adj p val<5%)
Kinases and phosphatases
TC99250	4.08121	2.38485	Salmo salar phosphatase 1L (ppm1l), mRNA	9.69888e-05	0.00133442
TC107685	3.72711	2.55667	Salmo salar Serine/threonine-protein phosphatase 2A catalytic subunit alpha isoform (pp2aa), mRNA	3.2649e-05	0.000897987
TC117367	3.52999	2.73815	Salmo salar G-protein-signaling modulator 1 (gpsm1), mRNA	0.000124372	0.0334037
MMP, ubiquinone, prostaglandin reductase, arginase, …
TC126003	3.2705	2.4691	(sp:P78325) Disintegrin and metalloproteinase domain-containing protein 8 OS=Homo sapiens GN=ADAM8 PE=1 SV=1	0.0030578	0.000402013
TC96319	3.01008	2.63594	(sp:Q9TTY1) Metalloproteinase inhibitor 2 OS=Canis familiaris GN=TIMP2 PE=2 SV=2	0.000410425	0.0158534
TC106026	6.4077	4.48273	(sp:P08108) Heat shock cognate 70 kDa protein OS=Oncorhynchus mykiss GN=hsc71 PE=2 SV=2	1.69474e-05	0.0152112
TC101395	3.1523	2.2292	(sp:P38646) Stress-70 protein, mitochondrial OS=Homo sapiens GN=HSPA9 PE=1 SV=2	0.000570323	0.0215853
Cytokines and receptors
TC95482	24.9437	8.00885	[BBH] IL1B_ONCMY (sp:Q9YGD3) Interleukin-1 beta OS=Oncorhynchus mykiss GN=il1b PE=2 SV=1	4.75808e-06	0.0183984
TC94755	4.62498	2.1107	(sp:Q2YEG0) C-X-C chemokine receptor type 1 OS=Macaca mulatta GN=CXCR1 PE=3 SV=1	2.65851e-05	0.0380886
TC94971	3.17747	2.78725	(sp:P19941) Growth hormone receptor OS=Oryctolagus cuniculus GN=GHR PE=1 SV=1	0.00017918	0.0149868
TC130668	3.27295	2.77782	[BBH] MANF_BOVIN (sp:P80513) Mesencephalic astrocyte-derived neurotrophic factor OS=Bos taurus GN=MANF PE=1 SV=2	0.00165683	0.00292751
Acute phase proteins
TC132111	6.74858	15.9053	(sp:P81491) Serum amyloid A-5 protein OS=Mesocricetus auratus PE=1 SV=1	0.000310928	0.0103178
Complement
TC109881	5.29069	2.67777	[BBH] C3AR_ONCMY (sp:Q2WED0) C3a anaphylatoxin chemotactic receptor OS=Oncorhynchus mykiss GN=c3ar1 PE=2 SV=1	2.3034e-06	0.000172048
Others
TC112870	37.0534	7.64326	0	1.07391e-07	0.0377971
TC122607	7.64835	3.3357	Salmo salar jagunal homolog 1-A (jgn1a), mRNA	4.25507e-06	0.0464041
TC116720	5.76	2.9376	(sp:Q6PDD0) UDP-glucuronosyltransferase 2A2 OS=Mus musculus GN=Ugt2a2 PE=2 SV=1	1.66962e-06	0.00434419
TC117203	5.28252	2.41248	0	4.10119e-06	0.0129129
TC113846	4.78358	2.7866	(sp:A4QP81) Putative ferric-chelate reductase 1 OS=Danio rerio GN=frrs1 PE=2 SV=1	6.07771e-05	0.00268831
TC122728	4.55104	2.79058	Danio rerio glycine receptor, alpha 1 (glra1), mRNA	1.39695e-05	0.000180846
TC96610	4.25054	3.26072	(sp:Q4PLW0) Perilipin-2 OS=Sus scrofa GN=PLIN2 PE=2 SV=1	3.73032e-05	0.0436621
TC113999	4.16871	2.28811	rapunzel 5 [Danio rerio]	2.54496e-05	0.00293423
TC97202	4.0528	2.77086	(sp:Q9CQX8) 28S ribosomal protein S36, mitochondrial OS=Mus musculus GN=Mrps36 PE=1 SV=1	3.56792e-06	0.000123866
TC95784	3.96296	2.93509	(sp:O15347) High mobility group protein B3 OS=Homo sapiens GN=HMGB3 PE=1 SV=4	5.05052e-05	0.00380846
TC122418	3.94458	3.3283	(sp:Q7YRQ8) Tissue factor pathway inhibitor 2 OS=Bos taurus GN=TFPI2 PE=2 SV=1	0.000213481	0.0149533
TC111377	3.8412	2.29495	[BBH] CGL_BOVIN (sp:Q58DW2) Cystathionine gamma-lyase OS=Bos taurus GN=CTH PE=2 SV=1	9.94666e-05	0.0327562
TC109882	3.65563	2.93321	(sp:Q3SYX0) Protein NDRG1 OS=Bos taurus GN=NDRG1 PE=2 SV=1	2.92828e-05	0.00550056
TC109766	3.50266	2.32755	(sp:Q96S99) Pleckstrin homology domain-containing family F member 1 OS=Homo sapiens GN=PLEKHF1 PE=1 SV=3	8.32648e-05	0.035456
TC109149	3.47892	2.21361	(sp:Q7ZYC4) Long-chain-fatty-acid--CoA ligase ACSBG2 OS=Xenopus laevis GN=acsbg2 PE=2 SV=1	0.000324865	0.00856121
TC117136	3.47043	2.01178	(sp:Q09429) ATP-binding cassette transporter sub-family C member 8 OS=Rattus norvegicus GN=Abcc8 PE=1 SV=4	2.42423e-05	0.00745811
TC107177	3.43614	2.4401	(sp:Q502J0) Lysophosphatidylcholine acyltransferase 2 OS=Danio rerio GN=lpcat2 PE=2 SV=1	8.34286e-05	0.0182749
TC108168	3.43446	2.55392	(sp:Q96NR8) Retinol dehydrogenase 12 OS=Homo sapiens GN=RDH12 PE=1 SV=3	8.06897e-05	0.016421
TC127851	3.40617	2.11757	0	0.000124372	0.0415236
TC109141	3.34541	2.30452	(sp:O14494) Lipid phosphate phosphohydrolase 1 OS=Homo sapiens GN=PPAP2A PE=1 SV=1	1.52296e-05	0.000855165
TC129481	3.3397	2.35181	0	2.89759e-05	0.0384208
TC108934	3.33056	2.54886	(sp:Q8R491) EH domain-containing protein 3 OS=Rattus norvegicus GN=Ehd3 PE=1 SV=2	0.000275533	0.00657339
TC122165	3.32827	2.70922	(sp:P70211) Netrin receptor DCC OS=Mus musculus GN=Dcc PE=1 SV=1	0.000119908	4.57534e-05
TC124321	3.32047	2.8772	0	0.000431394	0.00367704
TC104934	3.28207	2.25109	(sp:P02469) Laminin subunit beta-1 OS=Mus musculus GN=Lamb1-1 PE=1 SV=2	0.00106864	0.0167373
TC110160	3.26511	2.10475	si:ch1073-126c3,2 [Danio rerio]	0.000380972	0.0186153
TC124161	3.25305	2.70557	0	7.77285e-05	0.0124859
TC118225	3.23809	2.57553	(sp:Q9Y2G3) Probable phospholipid-transporting ATPase IF OS=Homo sapiens GN=ATP11B PE=1 SV=2	0.000275533	0.00332904
TC103212	3.23303	2.30981	[BBH] APMAP_SALSA (sp:B5X3B2) Adipocyte plasma membrane-associated protein OS=Salmo salar GN=apmap PE=2 SV=1	0.000480192	0.0321617
TC127018	3.2297	2.0168	0	0.000581304	0.00100849
TC119432	3.22107	2.32556	Oncorhynchus mykiss UDP-N-acetylglucosamine transferase subunit alg13 (alg13), mRNA	3.81115e-05	0.00043097
TC112013	3.18575	2.00005	Danio rerio zgc:66427 (zgc:66427), mRNA	0.000829149	0.0220117
TC95624	3.16865	2.26461	[BBH] ALDOB_SPAAU (sp:P53447) Fructose-bisphosphate aldolase B OS=Sparus aurata GN=aldob PE=2 SV=2	0.000687493	0.0140725
TC125769	3.14043	2.17671	(sp:Q05826) CCAAT/enhancer-binding protein beta OS=Gallus gallus GN=CEBPB PE=2 SV=1	7.50018e-05	0.000242685
TC112224	3.12205	2.14417	(sp:Q5DU57) Spermatogenesis-associated protein 13 OS=Mus musculus GN=Spata13 PE=2 SV=2	0.000229166	0.0140532
TC125377	3.09088	3.42646	0	0.00290047	0.0152112
TC125377	3.09088	3.42646	0	0.00290047	0.0152112
TC95198	3.08349	2.87097	(sp:Q5R4P0) 78 kDa glucose-regulated protein OS=Pongo abelii GN=HSPA5 PE=2 SV=1	0.000374007	0.000357384
TC106871	3.03837	2.54887	0	0.000172456	0.00335496
TC101173	3.02331	2.4987	rapunzel 5 [Danio rerio]	0.00141537	0.0414529
TC115536	3.01968	2.10755	(sp:P55199) RNA polymerase II elongation factor ELL OS=Homo sapiens GN=ELL PE=1 SV=1	0.000161006	0.0236297
Induced in A3_r (FC>3 & adj p val<1%) & induced B57_s with less confidence (2<FC<3 and adj p val<5%)
Kinases and phosphatases
TC101056	2.66776	3.62168	(sp:A2VDT1) Protein tyrosine phosphatase type IVA 3 OS=Bos taurus GN=PTP4A3 PE=2 SV=1	0.000543276	0.000294834
TC127213	2.32199	3.0612	(sp:A2VDT1) Protein tyrosine phosphatase type IVA 3 OS=Bos taurus GN=PTP4A3 PE=2 SV=1	0.00240748	3.62709e-06
TC128595	2.47484	3.57158	(sp:P08631) Tyrosine-protein kinase HCK OS=Homo sapiens GN=HCK PE=1 SV=5	0.00102514	0.00204675
Complement
TC105171	2.9615	8.07498	(sp:Q66S62) Mannose-binding protein C OS=Saguinus oedipus GN=MBL2 PE=3 SV=1	0.0016005	0.000763424
TC126761	2.92509	7.12295	(sp:P98093) Complement C3 (Fragment) OS=Oncorhynchus mykiss GN=c3 PE=1 SV=1	0.000626149	9.03572e-05
TC96679	2.80962	3.76914	[BBH] NCF4_MOUSE (sp:P97369) Neutrophil cytosol factor 4 OS=Mus musculus GN=Ncf4 PE=2 SV=1	0.00354193	3.12983e-05
TC126457	2.79494	6.74869	(sp:P98093) Complement C3 (Fragment) OS=Oncorhynchus mykiss GN=c3 PE=1 SV=1	0.00177729	7.08771e-05
TC121000	2.61087	6.1571	(sp:P98093) Complement C3 (Fragment) OS=Oncorhynchus mykiss GN=c3 PE=1 SV=1	0.00233766	9.24899e-05
TC126655	2.53404	5.66008	(sp:P98093) Complement C3 (Fragment) OS=Oncorhynchus mykiss GN=c3 PE=1 SV=1	0.00545988	0.000135777
TC126895	2.35661	6.31218	(sp:P98093) Complement C3 (Fragment) OS=Oncorhynchus mykiss GN=c3 PE=1 SV=1	0.00678111	8.88352e-05
TC126666	2.20586	5.44883	(sp:P98093) Complement C3 (Fragment) OS=Oncorhynchus mykiss GN=c3 PE=1 SV=1	0.0119939	0.000201502
Acute phase proteins
TC95155	2.74702	4.67114	(sp:P35246) Pulmonary surfactant-associated protein D OS=Bos taurus GN=SFTPD PE=1 SV=2	0.00233766	0.00036487
TC131040	2.65963	4.90172	(sp:P35246) Pulmonary surfactant-associated protein D OS=Bos taurus GN=SFTPD PE=1 SV=2	0.000756788	2.68644e-05
Surface receptors
TC115588	2.65295	3.02497	[BBH] PD1L1_HUMAN (sp:Q9NZQ7) Programmed cell death 1 ligand 1 OS=Homo sapiens GN=CD274 PE=1 SV=1	0.000198874	0.0070542
Others
TC100273	2.22523	3.13818	(sp:O95407) Tumor necrosis factor receptor superfamily member 6B OS=Homo sapiens GN=TNFRSF6B PE=1 SV=1	0.0065914	0.000667569
TC128463	2.97905	3.2019	[BBH] LECT2_MOUSE (sp:O88803) Leukocyte cell-derived chemotaxin-2 OS=Mus musculus GN=Lect2 PE=2 SV=1	4.27763e-05	0.000985154
TC96679	2.80962	3.76914	[BBH] NCF4_MOUSE (sp:P97369) Neutrophil cytosol factor 4 OS=Mus musculus GN=Ncf4 PE=2 SV=1	0.00354193	3.12983e-05
TC112515	2.72917	3.39361		0.00040331	7.61808e-05
TC103886	2.71211	4.31407		0.00041461	1.60695e-05
TC119663	2.68585	3.67064	Oncorhynchus mykiss neutrophil cytosolic factor 4 (LOC100136241), mRNA	0.00230364	0.000531852
TC129480	2.5787	3.59248	(sp:Q09014) Neutrophil cytosol factor 1 OS=Mus musculus GN=Ncf1 PE=1 SV=2	0.000810828	0.000292797
TC131839	2.64676	3.04863	(sp:P08113) Endoplasmin OS=Mus musculus GN=Hsp90b1 PE=1 SV=2	0.000529963	2.68644e-05
TC121083	2.59438	3.12263		0.00276729	0.000536616
TC108589	2.58471	3.67323	(sp:Q9BYJ1) Epidermis-type lipoxygenase 3 OS=Homo sapiens GN=ALOXE3 PE=1 SV=1	0.00630815	0.000537347
TC129480	2.5787	3.59248	(sp:Q09014) Neutrophil cytosol factor 1 OS=Mus musculus GN=Ncf1 PE=1 SV=2	0.000810828	0.000292797
TC105061	2.57535	6.61661	[BBH] QPCT_HUMAN (sp:Q16769) Glutaminyl-peptide cyclotransferase OS=Homo sapiens GN=QPCT PE=1 SV=1	0.00142146	3.18692e-05
TC124457	2.52999	4.40238	(sp:Q92820) Gamma-glutamyl hydrolase OS=Homo sapiens GN=GGH PE=1 SV=2	0.00989822	0.00281991
TC115367	2.51863	3.03626	(sp:P80049) Fatty acid-binding protein, liver OS=Ginglymostoma cirratum PE=1 SV=1	0.000932735	8.75002e-05
TC129649	2.4713	3.56381	(sp:Q8R4U2) Protein disulfide-isomerase OS=Cricetulus griseus GN=P4HB PE=2 SV=1	0.00332764	3.48317e-06
TC106380	2.47049	3.06653	(sp:P35555) Fibrillin-1 OS=Homo sapiens GN=FBN1 PE=1 SV=2	0.000829149	1.68849e-05
TC99472	2.4507	3.15344	(sp:P41148) Endoplasmin OS=Canis familiaris GN=HSP90B1 PE=1 SV=1	0.00124382	3.61003e-05
TC102801	2.42061	3.4837	(sp:Q9D1P4) Cysteine and histidine-rich domain-containing protein 1 OS=Mus musculus GN=Chordc1 PE=1 SV=1	0.00311575	9.23623e-06
TC103038	2.41886	3.30776	(sp:Q5R7J9) Eukaryotic translation initiation factor 4 gamma 2 OS=Pongo abelii GN=EIF4G2 PE=2 SV=2	0.0395415	0.00406819
TC108075	2.38834	3.08377	Oncorhynchus mykiss Na/K ATPase alpha subunit isoform 2 (LOC100136182), mRNA	0.00251006	0.00168658
TC108579	2.35614	4.35649	(sp:P51162) Gastrotropin OS=Mus musculus GN=Fabp6 PE=2 SV=2	0.0188764	0.00268251
TC111650	2.35147	3.75817	0	7.51336e-05
TC115920	2.34832	3.45994	(sp:P13667) Protein disulfide-isomerase A4 OS=Homo sapiens GN=PDIA4 PE=1 SV=2	0.0046176	0.000297031
TC102882	2.34221	3.04964	(sp:P11441) Ubiquitin-like protein 4A OS=Homo sapiens GN=UBL4A PE=1 SV=1	0.00165887	0.00232924
TC101478	2.21878	3.16777	Danio rerio heat shock protein 90, beta (grp94), member 1 (hsp90b1), mRNA	0.00844599	0.000872923
TC121509	2.19495	3.41556	(sp:O08601) Microsomal triglyceride transfer protein large subunit OS=Mus musculus GN=Mttp PE=2 SV=2	0.0183913	0.000667569
TC129736	2.05158	3.38959	0	0.00832741	0.00251122
TC118518	2.03818	3.00556	[BBH] CNIH4_BOVIN (sp:Q3T126) Protein cornichon homolog 4 OS=Bos taurus GN=CNIH4 PE=2 SV=1	0.012742	0.00341739
TC101958	2.02637	8.89031	0	0.00598201	9.18131e-06
TC103224	2.00018	7.65322	(sp:Q9EPC5) Retinoid-binding protein 7 OS=Mus musculus GN=Rbp7 PE=2 SV=1	0.00813727	5.33161e-06
Repressed in A3_r & B57_s (Fold change >3; adj p val < 1%)
Transcription factor
TC131943	0.204436	0.326671	(sp:P40645) Transcription factor SOX-6 OS=Mus musculus GN=Sox6 PE=1 SV=2	7.89633e-06	0.00794524
Cytochrome P450
TC104869	0.153222	0.312529	NM_001123687, Salmo salar cytochrome P450 1A (cyp1a), mRNA	3.16324e-06	0.00226241
TC94752	0.104274	0.234676	(sp:Q92109) Cytochrome P450 1A3 OS=Oncorhynchus mykiss GN=cyp1a3 PE=2 SV=2	5.08103e-07	0.00442906
RNA binding proteins
TC99609	0.268588	0.15415	(sp:Q76LC6) RNA-binding protein 24 OS=Danio rerio GN=rbm24 PE=2 SV=1	4.69523e-05	3.41462e-05
TC102618	0.261525	0.157898	(sp:Q76LC6) RNA-binding protein 24 OS=Danio rerio GN=rbm24 PE=2 SV=1	3.1403e-05	2.68644e-05
Scavenger R
TC103029	0.0986414	0.256152	(sp:Q8WTV0) Scavenger receptor class B member 1 OS=Homo sapiens GN=SCARB1 PE=1 SV=1	1.45291e-07	7.00361e-05
Others
TC128308	0.0772635	0.0454006	(sp:P31579) Low choriolytic enzyme OS=Oryzias latipes GN=lce PE=1 SV=1	1.08177e-08	1.80416e-08
TC117042	0.208733	0.118409		4.25507e-06	0.000542805
TC123330	0.0752563	0.129595	NM_001124550 Oncorhynchus mykiss alpha-globin I (LOC100136296), mRNA	5.85614e-05	0.00418327
TC116421	0.106698	0.18588	(sp:Q91473) Hemoglobin subunit beta OS=Salmo salar GN=hbb PE=2 SV=3	2.89759e-05	0.000297031
TC128574	0.0965198	0.191748		1.58583e-08	9.18131e-06
TC120999	0.105706	0.199047	(sp:P02141) Hemoglobin subunit beta-4 OS=Oncorhynchus mykiss GN=hbb4 PE=1 SV=3	8.69864e-05	0.00381514
TC104945	0.248217	0.199567	(sp:Q9H4B6) Protein salvador homolog 1 OS=Homo sapiens GN=SAV1 PE=1 SV=2	0.000161006	0.000183463
TC132196	0.112427	0.208175	(sp:Q91473) Hemoglobin subunit beta OS=Salmo salar GN=hbb PE=2 SV=3	2.8824e-05	0.00120968
TC113590	0.283055	0.2121		0.000280985	7.59617e-05
TC111566	0.166833	0.27075	(sp:P50501) Aquaporin FA-CHIP OS=Rana esculenta GN=AQPA PE=2 SV=1	6.5419e-05	0.0012883
TC121995	0.304571	0.286959	(sp:Q02357) Ankyrin-1 OS=Mus musculus GN=Ank1 PE=1 SV=2	0.000275533	0.000299775
TC102270	0.303803	0.289898		0.000510276	0.000477079
TC107501	0.172512	0.301302	NM_001140569, Salmo salar Synuclein (syu), mRNA	5.6995e-05	0.000551452
TC114739	0.249652	0.311757	NM_001173708 Salmo salar Integrator complex subunit 4 (int4), mRNA	0.000947483	0.00672935
TC112708	0.320345	0.311548	(sp:P22457) Coagulation factor VII OS=Bos taurus GN=F7 PE=1 SV=2	9.56565e-05	0.000666144
TC120871	0.287794	0.304885		0.000283884	0.00111023
Repressed in B57_s (F>3 & p<1%) & represses in A3_r with less confidence (2<F<3 and p<5%)
TC96192	0.328857	0.47914	(sp:Q923D2) Flavin reductase OS=Mus musculus GN=Blvrb PE=2 SV=3	0.00297558	0.0475952
TC125686	0.321238	0.497744	Salmo salar ADP-ribosylation factor-like protein 15 (arl15), mRNA	2.67309e-05	0.0223843
TC104177	0.318069	0.47331	(sp:Q07891) Transferrin receptor protein 1 OS=Cricetulus griseus GN=TFRC PE=2 SV=1	0.000963612	0.0402557
TC116996	0.317794	0.461065	(sp:P30536) Translocator protein OS=Homo sapiens GN=TSPO PE=1 SV=2	0.00114602	0.0468019
TC103603	0.317762	0.360528	0	0.000325127	0.0154455
TC103603	0.317762	0.360528	0	0.000325127	0.0154455
TC108379	0.311264	0.39744	0	0.000418595	0.00976287
TC120356	0.311099	0.364225	0	0.00257796	0.0364001
TC116023	0.309907	0.377184	Oncorhynchus mykiss Crystallin J1A (crj1a), mRNA	0.000480154	0.017803
TC112087	0.308746	0.31181	0	0.000920641	0.0249147
TC123604	0.303731	0.347617	[BBH] GFI1B_CHICK (sp:O42409) Zinc finger protein Gfi-1b OS=Gallus gallus GN=GFI1B PE=2 SV=1	0.000167938	0.00989861
TC119000	0.303096	0.435421	0	0.00017918	0.0130269
TC112583	0.288126	0.302358	[BBH] TMOD4_BOVIN (sp:Q0VC48) Tropomodulin-4 OS=Bos taurus GN=TMOD4 PE=2 SV=1	0.000448094	0.0140991
TC127291	0.286889	0.448736	[BBH] RDH3_RAT (sp:P50169) Retinol dehydrogenase 3 OS=Rattus norvegicus GN=Rdh3 PE=1 SV=1	4.58778e-05	0.00525857
TC128433	0.286169	0.430329	Salmo salar Ral guanine nucleotide dissociation stimulator (gnds), mRNA	0.0049364	0.0383199
TC123918	0.285919	0.494455	Salmo salar CC032 protein (cc032), mRNA	0.000282118	0.0402557
TC127895	0.276304	0.418764	(sp:A6QLN9) von Willebrand factor A domain-containing protein 1 OS=Bos taurus PE=2 SV=1	1.87835e-05	0.00788652
TC122506	0.270205	0.412043	Salmo salar Caprin-1 (capr1), mRNA	0.000312746	0.00794524
TC118666	0.26163	0.402057	(sp:Q5ZIZ4) Cytosolic purine 5'-nucleotidase OS=Gallus gallus GN=NT5C2 PE=2 SV=1	0.000145783	0.00476151
TC96726	0.256772	0.465931	[BBH] RDH3_RAT (sp:P50169) Retinol dehydrogenase 3 OS=Rattus norvegicus GN=Rdh3 PE=1 SV=1	2.61889e-05	0.00510688
TC109470	0.253558	0.364667	polyprotein [Atlantic salmon swim bladder sarcoma virus]	0.000102329	0.00276912
TC121097	0.253425	0.310108	(sp:P30536) Translocator protein OS=Homo sapiens GN=TSPO PE=1 SV=2	0.000199685	0.0202141
TC132065	0.253349	0.429847	(sp:Q90VZ3) Lysozyme g OS=Paralichthys olivaceus PE=1 SV=1	4.24109e-05	0.0302496
TC96258	0.250302	0.443967	0	0.000102329	0.0256372
TC99745	0.248677	0.310227	(sp:Q8K1Q0) Glycylpeptide N-tetradecanoyltransferase 1 OS=Rattus norvegicus GN=Nmt1 PE=2 SV=1	0.000387166	0.0384182
TC112167	0.245966	0.477035	(sp:Q90VZ3) Lysozyme g OS=Paralichthys olivaceus PE=1 SV=1	0.000107311	0.0404617
TC99653	0.242269	0.393721	(sp:Q3U5C8) Rho guanine nucleotide exchange factor 16 OS=Mus musculus GN=Arhgef16 PE=1 SV=2	0.00178906	0.0340602
TC106802	0.24093	0.410468	(sp:Q02357) Ankyrin-1 OS=Mus musculus GN=Ank1 PE=1 SV=2	6.30624e-05	0.00224369
TC99187	0.240858	0.463317	0	0.000290728	0.00813062
TC102606	0.240206	0.366431	0	1.77194e-05	0.00544095
TC100677	0.237805	0.341186	[BBH] AQPA_RANES (sp:P50501) Aquaporin FA-CHIP OS=Rana esculenta GN=AQPA PE=2 SV=1	0.000368828	0.00352974
TC122062	0.235905	0.345486	Salmo salar pyruvate kinase (pk), mRNA	8.64795e-05	0.00736164
TC128676	0.229488	0.435574	(sp:P02142) Hemoglobin subunit beta-1 OS=Oncorhynchus mykiss GN=hbb1 PE=1 SV=1	0.00010764	0.00360255
TC114519	0.223941	0.4645	Salmo salar 3-hydroxyacyl-CoA dehydrogenase type-2 (hcd2), mRNA	5.88136e-06	0.0189844
TC104122	0.219954	0.438753	0	5.99343e-06	0.00279724
TC104155	0.217768	0.352313	(sp:P43090) 5-aminolevulinate synthase, erythroid-specific, mitochondrial OS=Opsanus tau GN=alas2 PE=2 SV=1	0.000262427	0.00406001
TC108145	0.212154	0.42692	[BBH] DFP11_HYPCU (sp:O96382) Putative defense protein Hdd11 OS=Hyphantria cunea PE=2 SV=1	2.26774e-06	0.00989861
TC94822	0.211815	0.221783	[BBH] CAH1_CHIHA (sp:P83299) Carbonic anhydrase 1 OS=Chionodraco hamatus GN=ca1 PE=1 SV=1	0.000102329	0.0476945
TC117875	0.204763	0.342494	0	0.00033048	0.00161753
TC95750	0.200221	0.458392	[BBH] CC054_MOUSE (sp:Q9CX62) Uncharacterized protein C3orf54 homolog OS=Mus musculus PE=2 SV=2	3.66303e-05	0.017803
TC102064	0.197283	0.46318	0	1.77194e-05	0.00920722
TC105273	0.194664	0.301608	(sp:P70566) Tropomodulin-2 OS=Rattus norvegicus GN=Tmod2 PE=1 SV=1	8.55619e-05	0.0206096
TC101998	0.174763	0.292013	(sp:P70566) Tropomodulin-2 OS=Rattus norvegicus GN=Tmod2 PE=1 SV=1	0.000126926	0.0236853
TC113710	0.174556	0.418486	(sp:Q9BYX2) TBC1 domain family member 2A OS=Homo sapiens GN=TBC1D2 PE=1 SV=2	2.0556e-05	0.0262457
TC94816	0.163174	0.321293	[BBH] CAHZ_DANRE (sp:Q92051) Carbonic anhydrase OS=Danio rerio GN=cahz PE=1 SV=2	0.000127875	0.0114617
TC108339	0.133621	0.355451	(sp:Q9Y5Z4) Heme-binding protein 2 OS=Homo sapiens GN=HEBP2 PE=1 SV=1	8.86546e-07	0.0033026
TC98559	0.13078	0.33798	(sp:P32847) Band 3 anion exchange protein OS=Oncorhynchus mykiss GN=slc4a1 PE=2 SV=2	0.000129291	0.0243949
TC100858	0.0512467	0.364568	(sp:Q68Y88) C-C motif chemokine 13 OS=Canis familiaris GN=CCL13 PE=3 SV=1	1.40836e-08	0.00392855
TC100858	0.0512467	0.364568	(sp:Q68Y88) C-C motif chemokine 13 OS=Canis familiaris GN=CCL13 PE=3 SV=1	1.40836e-08	0.00392855
Repressed in A3_r (F>3 & p<1%) & repressed in B57_s with less confidence (2<F<3 and p<5%)
TC105287	0.475451	0.317489	Salmo salar Sepiapterin reductase (spre), mRNA	0.0219652	0.0032073
TC104530	0.41438	0.275879	(sp:Q5VU65) Nuclear pore membrane glycoprotein 210-like OS=Homo sapiens GN=NUP210L PE=2 SV=1	0.00141537	0.00116333
TC114629	0.371465	0.299249	PREDICTED: hypothetical protein [Danio rerio]	0.00105109	0.00703516
TC121237	0.363328	0.265754	0	0.000874862	0.000365175

## Sheet: Repressed table
Repressed in A3_r & B57_s (Fold change >3; adj p val < 1%)
	fold change B57_s	fold change A3_s		AdjPval B57_s	AdjPval A3_r
Transcription factor
TC131943	0.204436	0.326671	(sp:P40645) Transcription factor SOX-6 OS=Mus musculus GN=Sox6 PE=1 SV=2	7.89633e-06	0.00794524
Cytochrome P450
TC104869	0.153222	0.312529	NM_001123687, Salmo salar cytochrome P450 1A (cyp1a), mRNA	3.16324e-06	0.00226241
TC94752	0.104274	0.234676	(sp:Q92109) Cytochrome P450 1A3 OS=Oncorhynchus mykiss GN=cyp1a3 PE=2 SV=2	5.08103e-07	0.00442906
RNA binding proteins
TC99609	0.268588	0.15415	(sp:Q76LC6) RNA-binding protein 24 OS=Danio rerio GN=rbm24 PE=2 SV=1	4.69523e-05	3.41462e-05
TC102618	0.261525	0.157898	(sp:Q76LC6) RNA-binding protein 24 OS=Danio rerio GN=rbm24 PE=2 SV=1	3.1403e-05	2.68644e-05
Scavenger R
TC103029	0.0986414	0.256152	(sp:Q8WTV0) Scavenger receptor class B member 1 OS=Homo sapiens GN=SCARB1 PE=1 SV=1	1.45291e-07	7.00361e-05
Others
TC128308	0.0772635	0.0454006	(sp:P31579) Low choriolytic enzyme OS=Oryzias latipes GN=lce PE=1 SV=1	1.08177e-08	1.80416e-08
TC117042	0.208733	0.118409		4.25507e-06	0.000542805
TC123330	0.0752563	0.129595	NM_001124550 Oncorhynchus mykiss alpha-globin I (LOC100136296), mRNA	5.85614e-05	0.00418327
TC116421	0.106698	0.18588	(sp:Q91473) Hemoglobin subunit beta OS=Salmo salar GN=hbb PE=2 SV=3	2.89759e-05	0.000297031
TC128574	0.0965198	0.191748		1.58583e-08	9.18131e-06
TC120999	0.105706	0.199047	(sp:P02141) Hemoglobin subunit beta-4 OS=Oncorhynchus mykiss GN=hbb4 PE=1 SV=3	8.69864e-05	0.00381514
TC104945	0.248217	0.199567	(sp:Q9H4B6) Protein salvador homolog 1 OS=Homo sapiens GN=SAV1 PE=1 SV=2	0.000161006	0.000183463
TC132196	0.112427	0.208175	(sp:Q91473) Hemoglobin subunit beta OS=Salmo salar GN=hbb PE=2 SV=3	2.8824e-05	0.00120968
TC113590	0.283055	0.2121		0.000280985	7.59617e-05
TC111566	0.166833	0.27075	(sp:P50501) Aquaporin FA-CHIP OS=Rana esculenta GN=AQPA PE=2 SV=1	6.5419e-05	0.0012883
TC121995	0.304571	0.286959	(sp:Q02357) Ankyrin-1 OS=Mus musculus GN=Ank1 PE=1 SV=2	0.000275533	0.000299775
TC102270	0.303803	0.289898		0.000510276	0.000477079
TC107501	0.172512	0.301302	NM_001140569, Salmo salar Synuclein (syu), mRNA	5.6995e-05	0.000551452
TC114739	0.249652	0.311757	NM_001173708 Salmo salar Integrator complex subunit 4 (int4), mRNA	0.000947483	0.00672935
TC112708	0.320345	0.311548	(sp:P22457) Coagulation factor VII OS=Bos taurus GN=F7 PE=1 SV=2	9.56565e-05	0.000666144
TC120871	0.287794	0.304885		0.000283884	0.00111023
Repressed in B57_s (F>3 & p<1%) & repressed in A3_r with less confidence (2<F<3 and p<5%)
TC96192	0.328857	0.47914	(sp:Q923D2) Flavin reductase OS=Mus musculus GN=Blvrb PE=2 SV=3	0.00297558	0.0475952
TC125686	0.321238	0.497744	Salmo salar ADP-ribosylation factor-like protein 15 (arl15), mRNA	2.67309e-05	0.0223843
TC104177	0.318069	0.47331	(sp:Q07891) Transferrin receptor protein 1 OS=Cricetulus griseus GN=TFRC PE=2 SV=1	0.000963612	0.0402557
TC116996	0.317794	0.461065	(sp:P30536) Translocator protein OS=Homo sapiens GN=TSPO PE=1 SV=2	0.00114602	0.0468019
TC103603	0.317762	0.360528	0	0.000325127	0.0154455
TC103603	0.317762	0.360528	0	0.000325127	0.0154455
TC108379	0.311264	0.39744	0	0.000418595	0.00976287
TC120356	0.311099	0.364225	0	0.00257796	0.0364001
TC116023	0.309907	0.377184	Oncorhynchus mykiss Crystallin J1A (crj1a), mRNA	0.000480154	0.017803
TC112087	0.308746	0.31181	0	0.000920641	0.0249147
TC123604	0.303731	0.347617	[BBH] GFI1B_CHICK (sp:O42409) Zinc finger protein Gfi-1b OS=Gallus gallus GN=GFI1B PE=2 SV=1	0.000167938	0.00989861
TC119000	0.303096	0.435421	0	0.00017918	0.0130269
TC112583	0.288126	0.302358	[BBH] TMOD4_BOVIN (sp:Q0VC48) Tropomodulin-4 OS=Bos taurus GN=TMOD4 PE=2 SV=1	0.000448094	0.0140991
TC127291	0.286889	0.448736	[BBH] RDH3_RAT (sp:P50169) Retinol dehydrogenase 3 OS=Rattus norvegicus GN=Rdh3 PE=1 SV=1	4.58778e-05	0.00525857
TC128433	0.286169	0.430329	Salmo salar Ral guanine nucleotide dissociation stimulator (gnds), mRNA	0.0049364	0.0383199
TC123918	0.285919	0.494455	Salmo salar CC032 protein (cc032), mRNA	0.000282118	0.0402557
TC127895	0.276304	0.418764	(sp:A6QLN9) von Willebrand factor A domain-containing protein 1 OS=Bos taurus PE=2 SV=1	1.87835e-05	0.00788652
TC122506	0.270205	0.412043	Salmo salar Caprin-1 (capr1), mRNA	0.000312746	0.00794524
TC118666	0.26163	0.402057	(sp:Q5ZIZ4) Cytosolic purine 5'-nucleotidase OS=Gallus gallus GN=NT5C2 PE=2 SV=1	0.000145783	0.00476151
TC96726	0.256772	0.465931	[BBH] RDH3_RAT (sp:P50169) Retinol dehydrogenase 3 OS=Rattus norvegicus GN=Rdh3 PE=1 SV=1	2.61889e-05	0.00510688
TC109470	0.253558	0.364667	polyprotein [Atlantic salmon swim bladder sarcoma virus]	0.000102329	0.00276912
TC121097	0.253425	0.310108	(sp:P30536) Translocator protein OS=Homo sapiens GN=TSPO PE=1 SV=2	0.000199685	0.0202141
TC132065	0.253349	0.429847	(sp:Q90VZ3) Lysozyme g OS=Paralichthys olivaceus PE=1 SV=1	4.24109e-05	0.0302496
TC96258	0.250302	0.443967	0	0.000102329	0.0256372
TC99745	0.248677	0.310227	(sp:Q8K1Q0) Glycylpeptide N-tetradecanoyltransferase 1 OS=Rattus norvegicus GN=Nmt1 PE=2 SV=1	0.000387166	0.0384182
TC112167	0.245966	0.477035	(sp:Q90VZ3) Lysozyme g OS=Paralichthys olivaceus PE=1 SV=1	0.000107311	0.0404617
TC99653	0.242269	0.393721	(sp:Q3U5C8) Rho guanine nucleotide exchange factor 16 OS=Mus musculus GN=Arhgef16 PE=1 SV=2	0.00178906	0.0340602
TC106802	0.24093	0.410468	(sp:Q02357) Ankyrin-1 OS=Mus musculus GN=Ank1 PE=1 SV=2	6.30624e-05	0.00224369
TC99187	0.240858	0.463317	0	0.000290728	0.00813062
TC102606	0.240206	0.366431	0	1.77194e-05	0.00544095
TC100677	0.237805	0.341186	[BBH] AQPA_RANES (sp:P50501) Aquaporin FA-CHIP OS=Rana esculenta GN=AQPA PE=2 SV=1	0.000368828	0.00352974
TC122062	0.235905	0.345486	Salmo salar pyruvate kinase (pk), mRNA	8.64795e-05	0.00736164
TC128676	0.229488	0.435574	(sp:P02142) Hemoglobin subunit beta-1 OS=Oncorhynchus mykiss GN=hbb1 PE=1 SV=1	0.00010764	0.00360255
TC114519	0.223941	0.4645	Salmo salar 3-hydroxyacyl-CoA dehydrogenase type-2 (hcd2), mRNA	5.88136e-06	0.0189844
TC104122	0.219954	0.438753	0	5.99343e-06	0.00279724
TC104155	0.217768	0.352313	(sp:P43090) 5-aminolevulinate synthase, erythroid-specific, mitochondrial OS=Opsanus tau GN=alas2 PE=2 SV=1	0.000262427	0.00406001
TC108145	0.212154	0.42692	[BBH] DFP11_HYPCU (sp:O96382) Putative defense protein Hdd11 OS=Hyphantria cunea PE=2 SV=1	2.26774e-06	0.00989861
TC94822	0.211815	0.221783	[BBH] CAH1_CHIHA (sp:P83299) Carbonic anhydrase 1 OS=Chionodraco hamatus GN=ca1 PE=1 SV=1	0.000102329	0.0476945
TC117875	0.204763	0.342494	0	0.00033048	0.00161753
TC95750	0.200221	0.458392	[BBH] CC054_MOUSE (sp:Q9CX62) Uncharacterized protein C3orf54 homolog OS=Mus musculus PE=2 SV=2	3.66303e-05	0.017803
TC102064	0.197283	0.46318	0	1.77194e-05	0.00920722
TC105273	0.194664	0.301608	(sp:P70566) Tropomodulin-2 OS=Rattus norvegicus GN=Tmod2 PE=1 SV=1	8.55619e-05	0.0206096
TC101998	0.174763	0.292013	(sp:P70566) Tropomodulin-2 OS=Rattus norvegicus GN=Tmod2 PE=1 SV=1	0.000126926	0.0236853
TC113710	0.174556	0.418486	(sp:Q9BYX2) TBC1 domain family member 2A OS=Homo sapiens GN=TBC1D2 PE=1 SV=2	2.0556e-05	0.0262457
TC94816	0.163174	0.321293	[BBH] CAHZ_DANRE (sp:Q92051) Carbonic anhydrase OS=Danio rerio GN=cahz PE=1 SV=2	0.000127875	0.0114617
TC108339	0.133621	0.355451	(sp:Q9Y5Z4) Heme-binding protein 2 OS=Homo sapiens GN=HEBP2 PE=1 SV=1	8.86546e-07	0.0033026
TC98559	0.13078	0.33798	(sp:P32847) Band 3 anion exchange protein OS=Oncorhynchus mykiss GN=slc4a1 PE=2 SV=2	0.000129291	0.0243949
TC100858	0.0512467	0.364568	(sp:Q68Y88) C-C motif chemokine 13 OS=Canis familiaris GN=CCL13 PE=3 SV=1	1.40836e-08	0.00392855
TC100858	0.0512467	0.364568	(sp:Q68Y88) C-C motif chemokine 13 OS=Canis familiaris GN=CCL13 PE=3 SV=1	1.40836e-08	0.00392855
Repressed in A3_r (F>3 & p<1%) & repressed in B57_s with less confidence (2<F<3 and p<5%)
TC105287	0.475451	0.317489	Salmo salar Sepiapterin reductase (spre), mRNA	0.0219652	0.0032073
TC104530	0.41438	0.275879	(sp:Q5VU65) Nuclear pore membrane glycoprotein 210-like OS=Homo sapiens GN=NUP210L PE=2 SV=1	0.00141537	0.00116333
TC114629	0.371465	0.299249	PREDICTED: hypothetical protein [Danio rerio]	0.00105109	0.00703516
TC121237	0.363328	0.265754	0	0.000874862	0.000365175
