# Supplementary material for: Transcriptional Responses of Resistant and Susceptible Fish Clones to the Bacterial Pathogen Flavobacterium psychrophilum
Source: PLoS One. 2012 Jun 13;7(6):e39126. doi: 10.1371/journal.pone.0039126 (PMC3374740; doi:10.1371/journal.pone.0039126)
Supplement: Figure S2 — This table contains the list of probes for which up- or down- regulation was significant in only one of the two fish clonal lines, while a high adj. p value in the other line indicated a large variation of the expression level. (XLSX) [file pone.0039126.s002.xlsx]

## Sheet: Feuil1
Suppl Figure 2.
Genes modulated differently between susceptible (B57_s) and resistant (A3_r) fish.
This table contains the list of probes for which up- or down- regulation was significant in only one of the two fish clonal lines,
while a high adj. p value in the other line indicated a large variation of the expression level.
Modulated in B57_s (FC>3; p<1%) but not in A3_r (adj p val > 5%)
	Adj pValue B57_s	FC B57_s	Adj p val A3_r	FC A3_r	Best hit description
Induced in B57_s
TC110250	2.48655e-05	29.5684	0.227155	3.89955	Oncorhynchus mykiss interleukin-11 (il-11), mRNA
TC132235	1.0796e-07	22.1534	0.0936818	3.99334	[BBH] SOCS3_CHICK (sp:Q90X67) Suppressor of cytokine signaling 3 OS=Gallus gallus GN=SOCS3 PE=2 SV=1
TC105992	2.96255e-06	19.0525	0.288912	1.94388	0
TC126733	0.000157311	13.0999	0.137164	4.61471	[BBH] IL8_CHICK (sp:P08317) Interleukin-8 OS=Gallus gallus GN=IL8 PE=2 SV=1
TC125707	3.10181e-07	12.1445	0.341056	2.39785	0
TC97188	3.25716e-05	10.4263	0.14216	3.42132	[BBH] IL1R2_CERAE (sp:Q29612) Interleukin-1 receptor type 2 OS=Cercopithecus aethiops GN=IL1R2 PE=1 SV=1
TC128847	1.85669e-08	10.2801	0.0962894	2.55806	(sp:Q9PU85) Serine/threonine-protein kinase pim-3 OS=Coturnix coturnix japonica GN=PIM3 PE=2 SV=1
TC106599	7.06267e-06	9.90159	0.0571929	3.57198	Danio rerio zgc:153157 (zgc:153157), mRNA
TC100209	3.21435e-06	9.06911	0.90168	0.829478	0
TC96337	2.65851e-05	8.79079	0.476535	2.09257	[BBH] IBP6_MOUSE (sp:P47880) Insulin-like growth factor-binding protein 6 OS=Mus musculus GN=Igfbp6 PE=2 SV=1
TC128926	1.53562e-07	8.68059	0.0594257	2.63837	[BBH] PIM3_COTJA (sp:Q9PU85) Serine/threonine-protein kinase pim-3 OS=Coturnix coturnix japonica GN=PIM3 PE=2 SV=1
TC98063	2.48554e-06	7.53208	0.0906058	2.28398	(sp:Q6SA80) Rho-related GTP-binding protein RhoE OS=Rattus norvegicus GN=Rnd3 PE=2 SV=1
TC126712	2.14329e-05	7.12286	0.217576	2.44342	(sp:Q9BDB7) Interferon-induced protein 44-like OS=Mus musculus GN=IFI44L PE=2 SV=2
TC115695	1.5093e-06	7.02426	0.922943	1.12659	(sp:Q13451) Peptidyl-prolyl cis-trans isomerase FKBP5 OS=Homo sapiens GN=FKBP5 PE=1 SV=2
TC95084	0.000762349	6.47948	0.0581122	6.23392	[BBH] IL8_CHICK (sp:P08317) Interleukin-8 OS=Gallus gallus GN=IL8 PE=2 SV=1
TC120265	3.68454e-05	6.23796	0.669956	1.557	[BBH] IBP6_MOUSE (sp:P47880) Insulin-like growth factor-binding protein 6 OS=Mus musculus GN=Igfbp6 PE=2 SV=1
TC111645	9.0911e-06	5.57222	0.597514	1.35528	[BBH] TDH_BOVIN (sp:Q2KIR8) L-threonine 3-dehydrogenase, mitochondrial OS=Bos taurus GN=TDH PE=2 SV=1
TC111645	9.0911e-06	5.57222	0.597514	1.35528	[BBH] TDH_BOVIN (sp:Q2KIR8) L-threonine 3-dehydrogenase, mitochondrial OS=Bos taurus GN=TDH PE=2 SV=1
TC102656	0.00108028	5.35584	0.344585	1.83694	(sp:O02705) Heat shock protein HSP 90-alpha OS=Sus scrofa GN=HSP90AA1 PE=2 SV=3
TC125862	5.32777e-05	5.17517	0.0532797	3.95125	[BBH] SDHL_MOUSE (sp:Q8VBT2) L-serine dehydratase/L-threonine deaminase OS=Mus musculus GN=Sds PE=1 SV=3
TC124030	0.00530539	4.99434	0.108278	3.55658	[BBH] DDT4L_ONCMY (sp:Q20A00) DNA damage-inducible transcript 4-like protein OS=Oncorhynchus mykiss GN=ddit4l PE=2 SV=1
TC94776	0.000570323	4.8389	0.166487	4.28351	[BBH] TNF6B_HUMAN (sp:O95407) Tumor necrosis factor receptor superfamily member 6B OS=Homo sapiens GN=TNFRSF6B PE=1 SV=1
TC104875	2.00989e-05	4.72266	0.308812	1.95943	(sp:O55028) [3-methyl-2-oxobutanoate dehydrogenase [lipoamide]] kinase, mitochondrial OS=Mus musculus GN=Bckdk PE=1 SV=1
TC107803	4.12366e-05	4.47795	0.604483	2.82524	(sp:Q8IUK8) Cerebellin-2 OS=Homo sapiens GN=CBLN2 PE=2 SV=1
TC109741	1.9708e-05	4.41391	0.112975	1.73018	(sp:Q6SA80) Rho-related GTP-binding protein RhoE OS=Rattus norvegicus GN=Rnd3 PE=2 SV=1
TC103365	4.67431e-05	4.18374	0.981933	0.990682	(sp:Q01339) Beta-2-glycoprotein 1 OS=Mus musculus GN=Apoh PE=1 SV=1
TC127178	0.00437063	4.15878	0.104691	2.55057	0
TC130353	0.000608407	4.02935	0.0916139	3.20052	(sp:P0C0T0) Lipopolysaccharide-induced tumor necrosis factor-alpha factor homolog OS=Rattus norvegicus GN=Litaf PE=2 SV=1
TC108378	0.000640892	4.01289	0.095281	2.38614	0
TC129243	0.000107311	3.94848	0.181836	2.96708	(sp:Q6P539) Uncharacterized protein C17orf63 homolog OS=Mus musculus PE=2 SV=2
TC118041	4.63712e-05	3.9257	0.745551	1.35207	(sp:Q96WV6) Uncharacterized threonine-rich GPI-anchored glycoprotein PJ4664,02 OS=Schizosaccharomyces pombe GN=SPBPJ4664,02 PE=2 SV=1
TC106081	1.39695e-05	3.91796	0.982977	1.0189	Danio rerio jagged 2 (jag2), transcript variant 1, mRNA
TC102980	6.83787e-05	3.90487	0.0589388	2.24004	Salmo salar Stannin (snn), mRNA
TC99030	5.50357e-05	3.86109	0.487276	1.42821	0
TC107480	0.000283792	3.83671	0.426652	0.623276	(sp:P49716) CCAAT/enhancer-binding protein delta OS=Homo sapiens GN=CEBPD PE=1 SV=2
TC110849	0.000107311	3.82959	0.0821288	1.94576	0
TC113073	0.00180953	3.75853	0.15875	2.10189	0
TC114453	1.30707e-05	3.71533	0.0615615	1.78815	(sp:Q4V8K1) Metalloreductase STEAP4 OS=Rattus norvegicus GN=Steap4 PE=2 SV=1
TC131169	0.000312572	3.68067	0.574587	1.45075	Drosophila erecta GG19652 (DereGG19652), mRNA
TC101225	0.000460464	3.66972	0.339216	0.504237	(sp:Q00322) CCAAT/enhancer-binding protein delta OS=Mus musculus GN=Cebpd PE=1 SV=2
TC95120	2.28658e-05	3.62787	0.0737812	3.6833	Oncorhynchus mykiss VIG-2 protein (vig-2), mRNA
TC123702	0.000719248	3.61867	0.143746	2.28233	(sp:Q96BD6) SPRY domain-containing SOCS box protein 1 OS=Homo sapiens GN=SPSB1 PE=1 SV=1
TC102245	0.000817374	3.61657	0.237976	2.3628	[BBH] SDC4_CHICK (sp:P49416) Syndecan-4 OS=Gallus gallus GN=SDC4 PE=1 SV=1
TC98723	5.31927e-05	3.59516	0.0828253	2.11262	[BBH] GLPK_RAT (sp:Q63060) Glycerol kinase OS=Rattus norvegicus GN=Gk PE=2 SV=1
TC96150	0.000242013	3.53228	0.376079	1.92027	[BBH] SIA7B_CHICK (sp:Q92184) Alpha-N-acetylgalactosaminide alpha-2,6-sialyltransferase 2 OS=Gallus gallus GN=ST6GALNAC2 PE=2 SV=1
TC105593	0.000172456	3.52738	0.265497	1.64554	[BBH] RET4B_ONCMY (sp:P24775) Retinol-binding protein 4-B OS=Oncorhynchus mykiss GN=rbp4b PE=1 SV=2
TC112979	0.00136226	3.52085	0.145372	1.98816	Oncorhynchus mykiss Na/K ATPase alpha subunit isoform 2 (LOC100136182), mRNA
TC131709	0.000161006	3.49573	0.811652	1.27176	(sp:P53480) Actin, alpha cardiac OS=Takifugu rubripes PE=2 SV=1
TC98472	0.000121037	3.38223	0.814421	1.23044	(sp:O55028) [3-methyl-2-oxobutanoate dehydrogenase [lipoamide]] kinase, mitochondrial OS=Mus musculus GN=Bckdk PE=1 SV=1
TC125385	0.000555394	3.37394	0.896678	1.1801	(sp:P79815) Serotransferrin OS=Oncorhynchus kisutch GN=tf PE=2 SV=1
TC125568	0.000333796	3.36019	0.0695395	1.73932	[BBH] VAT1_DANRE (sp:Q8JFV8) Synaptic vesicle membrane protein VAT-1 homolog OS=Danio rerio GN=vat1 PE=2 SV=1
TC107276	0.000505592	3.2877	0.0535538	2.17112	0
TC113832	0.00566841	3.27627	0.774626	1.24587	0
TC113832	0.00566841	3.27627	0.774626	1.24587	0
TC104229	0.000317511	3.23883	0.139058	2.02054	0
TC122759	0.000360797	3.21708	0.524775	0.579815	(sp:P58334) Krueppel-like factor 16 OS=Mus musculus GN=Klf16 PE=2 SV=2
TC97026	0.000384756	3.18596	0.282289	1.58869	[BBH] GA45A_HUMAN (sp:P24522) Growth arrest and DNA damage-inducible protein GADD45 alpha OS=Homo sapiens GN=GADD45A PE=1 SV=1
TC123288	0.000489316	3.17729	0.359396	1.45543	Salmo salar Hormone-sensitive lipase (lips), mRNA
TC117832	0.0046176	3.17369	0.217913	1.63912	0
TC119618	0.000122439	3.16838	0.749608	0.787014	0
TC122577	0.00129667	3.13724	0.0586744	1.95041	(sp:P11607) Sarcoplasmic/endoplasmic reticulum calcium ATPase 2 OS=Sus scrofa GN=ATP2A2 PE=2 SV=1
TC131562	0.000489316	3.11489	0.091795	1.57593	(sp:A0JN40) Kinesin-like protein KIF3C OS=Bos taurus GN=KIF3C PE=2 SV=1
TC124300	0.000200364	3.09884	0.113649	1.55394	(sp:O42584) Nucleoplasmin-like protein NO29 OS=Xenopus laevis PE=2 SV=1
TC97954	0.00081628	3.09228	0.503842	1.42882	Salmo salar Plasma retinol-binding protein 1 (retb1), mRNA
TC114671	0.00262049	3.08904	0.90995	1.11086	Salmo salar fibronectin type-III domain-containing protein UNQ728/PRO1410 homolog (yk002), mRNA
TC100309	0.000537638	3.0862	0.156656	1.86808	(sp:Q9Y600) Cysteine sulfinic acid decarboxylase OS=Homo sapiens GN=CSAD PE=1 SV=2
TC106162	0.000265969	3.06339	0.0779258	1.88162	rapunzel 5 [Danio rerio]
TC111976	0.000397184	3.05048	0.0651053	2.06034	(sp:P35072) Transposable element Tcb1 transposase OS=Caenorhabditis briggsae PE=3 SV=1
TC114328	0.000590574	3.04967	0.0647488	2.03972	0
TC125807	0.000280985	3.03862	0.0718787	1.91318	0
TC122492	0.000789309	3.03084	0.320146	1.6541	0
TC116115	0.000705392	3.02014	0.176176	1.89281	(sp:Q9Y600) Cysteine sulfinic acid decarboxylase OS=Homo sapiens GN=CSAD PE=1 SV=2
TC111009	0.000864285	3.01128	0.162258	2.10412	Salmo salar Long-chain-fatty-acid--CoA ligase 4 (acsl4), mRNA
TC105271	0.000348574	3.00342	0.085716	0.470946	(sp:Q00322) CCAAT/enhancer-binding protein delta OS=Mus musculus GN=Cebpd PE=1 SV=2
Repressed in B57_s
TC116480	0.00033814	0.329764	0.108232	0.551466	(sp:P23824) GATA-binding factor 2 OS=Gallus gallus GN=GATA2 PE=2 SV=1
TC127364	0.00118718	0.329436	0.977675	1.03467	0
TC127364	0.00118718	0.329436	0.977675	1.03467	0
TC111390	0.00167499	0.32749	0.173269	0.612501	0
TC110380	0.000480192	0.327489	0.863804	0.917336	(sp:A6NF83) Uncharacterized protein LOC389493 OS=Homo sapiens PE=4 SV=1
TC106358	0.000656536	0.327444	0.936175	1.0563	(sp:P13284) Gamma-interferon-inducible lysosomal thiol reductase OS=Homo sapiens GN=IFI30 PE=1 SV=2
TC106358	0.000656536	0.327444	0.936175	1.0563	(sp:P13284) Gamma-interferon-inducible lysosomal thiol reductase OS=Homo sapiens GN=IFI30 PE=1 SV=2
TC96716	0.000644203	0.326822	0.308812	0.565247	(sp:P80971) Cytochrome c oxidase subunit 4 isoform 2, mitochondrial OS=Thunnus obesus PE=1 SV=2
TC101133	0.000220234	0.326113	0.932716	0.956353	(sp:P15085) Carboxypeptidase A1 OS=Homo sapiens GN=CPA1 PE=1 SV=2
TC120807	0.000505592	0.325869	0.190287	0.544703	(sp:P35072) Transposable element Tcb1 transposase OS=Caenorhabditis briggsae PE=3 SV=1
TC112275	0.000920641	0.325809	0.241357	0.700987	(sp:Q9QUT0) Ammonium transporter Rh type A OS=Mus musculus GN=Rhag PE=2 SV=1
TC106795	7.00961e-05	0.325727	0.655717	0.889389	(sp:Q8HY11) C-type lectin domain family 4 member M OS=Hylobates syndactylus GN=CLEC4M PE=3 SV=1
TC129776	0.00929144	0.322335	0.0697941	0.337944	Salmo salar CC032 protein (cc032), mRNA
TC125417	0.000884071	0.321767	0.0613222	0.517054	hematopoietic death receptor [Danio rerio]
TC117941	0.00555903	0.320876	0.219972	1.44928	(sp:Q2WED0) C3a anaphylatoxin chemotactic receptor OS=Oncorhynchus mykiss GN=c3ar1 PE=2 SV=1
TC112917	9.4442e-05	0.320756	0.252424	0.745575	[BBH] NCOA4_HUMAN (sp:Q13772) Nuclear receptor coactivator 4 OS=Homo sapiens GN=NCOA4 PE=1 SV=1
TC113346	0.000278775	0.31775	0.499056	0.773598	0
TC123328	0.000963612	0.317695	0.29687	0.760072	(sp:P14527) Hemoglobin subunit alpha-4 OS=Oncorhynchus mykiss GN=hba4 PE=1 SV=1
TC108017	0.000441857	0.315139	0.771479	0.891448	Oncorhynchus mykiss heat shock protein 70a (hsp70a), mRNA
TC120687	0.000385206	0.314401	0.118199	0.619584	(sp:P08760) GTP:AMP phosphotransferase mitochondrial OS=Bos taurus GN=AK3 PE=1 SV=3
TC119209	0.000519904	0.312534	0.221503	0.70862	(sp:Q04202) Transposable element Tcb2 transposase OS=Caenorhabditis briggsae PE=3 SV=1
TC112372	0.00146445	0.310035	0.114398	0.561852	Salmo salar CB055 protein (cb055), mRNA
TC131219	0.000333812	0.309076	0.515293	0.628639	0
TC116376	0.000924841	0.308395	0.0766309	0.468711	[BBH] CYBR1_XENTR (sp:Q5CZL8) Cytochrome b reductase 1 OS=Xenopus tropicalis GN=cybrd1 PE=2 SV=2
TC116376	0.000924841	0.308395	0.0766309	0.468711	[BBH] CYBR1_XENTR (sp:Q5CZL8) Cytochrome b reductase 1 OS=Xenopus tropicalis GN=cybrd1 PE=2 SV=2
TC127088	0.000275533	0.308314	0.426329	0.778678	(sp:P15085) Carboxypeptidase A1 OS=Homo sapiens GN=CPA1 PE=1 SV=2
TC127769	0.00484426	0.307468	0.109614	0.503107	(sp:Q9BCU3) Major histocompatibility complex class I-related gene protein OS=Pan troglodytes GN=MR1 PE=2 SV=1
TC121679	0.000616126	0.306457	0.140391	0.620581	(sp:P11216) Glycogen phosphorylase, brain form OS=Homo sapiens GN=PYGB PE=1 SV=5
TC128844	0.000161006	0.305803	0.964777	0.975161	0
TC118297	7.74312e-05	0.30439	0.827346	1.15663	Salmo salar Ras association domain-containing protein 2 (rasf2), mRNA
TC128257	0.00129903	0.303248	0.15875	0.540516	[BBH] CS021_PONAB (sp:Q5RBH3) Uncharacterized protein C19orf21 homolog OS=Pongo abelii PE=2 SV=1
TC95027	0.000591371	0.302001	0.224225	0.615042	Oncorhynchus mykiss Rh30-like3 (LOC100136695), mRNA
TC106142	5.31927e-05	0.3013	0.181802	0.466913	Salmo salar CG057 protein (cg057), mRNA
TC132147	0.00361488	0.300854	0.166967	0.208336	(sp:P84335) Tropomyosin alpha-1 chain OS=Liza aurata PE=1 SV=1
TC104905	0.00081628	0.30052	0.260136	0.539506	[BBH] HEM2_MACFA (sp:Q60HH9) Delta-aminolevulinic acid dehydratase OS=Macaca fascicularis GN=ALAD PE=2 SV=2
TC102769	3.1403e-05	0.2976	0.078432	0.57366	0
TC115344	5.3019e-05	0.297443	0.655794	0.796801	(sp:A4IIT5) Olfactomedin-like protein 2A OS=Xenopus tropicalis GN=olfml2a PE=2 SV=1
TC107949	0.00346749	0.296003	0.216006	0.545054	(sp:P03934) Transposable element Tc1 transposase OS=Caenorhabditis elegans GN=tc1a PE=3 SV=1
TC127126	0.000804662	0.295575	0.0661924	0.43525	0
TC111380	0.00784585	0.293648	0.211795	0.203882	(sp:Q9QZ47) Troponin T, fast skeletal muscle OS=Mus musculus GN=Tnnt3 PE=1 SV=3
TC124282	0.000741773	0.292422	0.0587186	0.434682	(sp:P08397) Porphobilinogen deaminase OS=Homo sapiens GN=HMBS PE=1 SV=2
TC112760	0.000847271	0.291285	0.245391	0.630911	(sp:Q32LQ4) Betaine--homocysteine S-methyltransferase 1 OS=Danio rerio GN=bhmt PE=2 SV=1
TC101255	0.000482704	0.290598	0.0806136	0.455956	0
TC103370	3.1403e-05	0.290308	0.199095	0.553117	(sp:A6QLN9) von Willebrand factor A domain-containing protein 1 OS=Bos taurus PE=2 SV=1
TC103370	3.1403e-05	0.290308	0.199095	0.553117	(sp:A6QLN9) von Willebrand factor A domain-containing protein 1 OS=Bos taurus PE=2 SV=1
TC106570	0.000265969	0.283029	0.319366	0.704364	(sp:P02457) Collagen alpha-1(I) chain OS=Gallus gallus GN=COL1A1 PE=1 SV=3
TC118601	0.000102329	0.281444	0.319897	0.515646	Salmo salar CG057 protein (cg057), mRNA
TC118601	0.000102329	0.281444	0.319897	0.515646	Salmo salar CG057 protein (cg057), mRNA
TC119038	7.50018e-05	0.279839	0.154982	0.630548	(sp:P50169) Retinol dehydrogenase 3 OS=Rattus norvegicus GN=Rdh3 PE=1 SV=1
TC113632	0.000407157	0.27917	0.226704	0.648276	(sp:Q3BCQ4) Ammonium transporter Rh type C OS=Canis familiaris GN=RHCG PE=2 SV=1
TC103766	0.00257796	0.275638	0.0543224	0.426641	(sp:Q3U5C8) Rho guanine nucleotide exchange factor 16 OS=Mus musculus GN=Arhgef16 PE=1 SV=2
TC108397	0.00660219	0.27336	0.247344	0.218578	(sp:P00883) Fructose-bisphosphate aldolase A OS=Oryctolagus cuniculus GN=ALDOA PE=1 SV=2
TC99020	0.000789309	0.273045	0.998763	1.0012	(sp:Q91X17) Uromodulin OS=Mus musculus GN=Umod PE=2 SV=1
TC113092	0.000630096	0.272284	0.0993903	0.51892	0
TC119911	0.000157517	0.269175	0.71886	0.83536	(sp:P50592) Tumor necrosis factor ligand superfamily member 10 OS=Mus musculus GN=Tnfsf10 PE=2 SV=1
TC114284	0.000337195	0.268532	0.0688257	0.505779	0
TC113621	7.18014e-05	0.268398	0.527385	0.801994	PREDICTED: similar to T-lymphocyte surface antigen precursor CD2 [Gallus gallus]
TC119738	0.00123675	0.268004	0.13179	0.479088	(sp:Q5XIF6) Tubulin alpha-4A chain OS=Rattus norvegicus GN=Tuba4a PE=2 SV=1
TC96182	0.00049929	0.266585	0.430604	0.59588	Salmo salar Aspartate aminotransferase, cytoplasmic (aatc), mRNA
TC126758	0.000498494	0.264219	0.121187	0.460671	(sp:Q923D2) Flavin reductase OS=Mus musculus GN=Blvrb PE=2 SV=3
TC98354	4.58778e-05	0.262252	0.43727	1.38744	[BBH] NUA4L_MOUSE (sp:Q4FZG9) NADH dehydrogenase [ubiquinone] 1 alpha subcomplex subunit 4-like 2 OS=Mus musculus GN=Ndufa4l2 PE=2 SV=1
TC120498	7.06267e-06	0.260377	0.720286	1.15545	(sp:Q7Z460) CLIP-associating protein 1 OS=Homo sapiens GN=CLASP1 PE=1 SV=1
TC116575	0.00152231	0.259306	0.163158	0.422214	PREDICTED: Danio rerio novel protein similar to vertebrate erythrocyte membrane protein band 4,1 (elliptocytosis 1, RH-linked) (EPB41) (LOC559643), partial miscRNA
TC95138	3.2686e-05	0.25733	0.0650612	0.546938	0
TC122267	0.00041452	0.256669	0.826493	0.915251	0
TC114031	2.89516e-05	0.253644	0.0839917	0.586094	(sp:P12830) Cadherin-1 OS=Homo sapiens GN=CDH1 PE=1 SV=3
TC101907	0.000124372	0.251655	0.746776	0.874065	Oncorhynchus mykiss Guanine nucleotide-binding protein alpha-13 subunit (gna13), mRNA
TC107227	0.000700196	0.250877	0.415629	0.543536	[BBH] GSTM3_HUMAN (sp:P21266) Glutathione S-transferase Mu 3 OS=Homo sapiens GN=GSTM3 PE=1 SV=3
TC121662	0.000618778	0.249066	0.261844	0.488463	(sp:P50579) Methionine aminopeptidase 2 OS=Homo sapiens GN=METAP2 PE=1 SV=1
TC108901	1.14553e-05	0.248708	0.898375	1.06348	(sp:O35186) Cathepsin K OS=Rattus norvegicus GN=Ctsk PE=2 SV=1
TC120139	1.49337e-05	0.248642	0.392225	0.69285	0
TC108813	5.68223e-05	0.247732	0.0522669	0.639943	(sp:Q863F9) Cytochrome c oxidase subunit 8B, mitochondrial OS=Tarsius syrichta GN=COX8B PE=3 SV=1
TC109661	0.000338165	0.240114	0.0913731	0.585163	[BBH] RDH3_RAT (sp:P50169) Retinol dehydrogenase 3 OS=Rattus norvegicus GN=Rdh3 PE=1 SV=1
TC103312	0.000360797	0.239854	0.055672	0.486074	(sp:P43090) 5-aminolevulinate synthase, erythroid-specific, mitochondrial OS=Opsanus tau GN=alas2 PE=2 SV=1
TC95705	0.000121837	0.232651	0.735676	0.825006	(sp:Q2TBT8) RING finger protein 151 OS=Bos taurus GN=RNF151 PE=2 SV=1
TC100369	0.0070269	0.232192	0.164987	0.172358	[BBH] ACT2_XENLA (sp:P10995) Actin, alpha sarcomeric/cardiac OS=Xenopus laevis PE=2 SV=1
TC101488	0.00392041	0.231829	0.227155	0.20452	(sp:P81660) Troponin C, skeletal muscle OS=Anguilla anguilla PE=1 SV=1
TC130113	0.001712	0.228628	0.513064	0.65601	(sp:P02142) Hemoglobin subunit beta-1 OS=Oncorhynchus mykiss GN=hbb1 PE=1 SV=1
TC125064	0.000285393	0.228341	0.0918943	0.428388	0
TC122875	6.65546e-05	0.2283	0.103446	0.471886	0
TC114338	0.000642579	0.228254	0.101796	0.420167	(sp:Q60843) Krueppel-like factor 2 OS=Mus musculus GN=Klf2 PE=2 SV=1
TC124015	6.9381e-05	0.215312	0.74115	0.801342	(sp:Q2TBT8) RING finger protein 151 OS=Bos taurus GN=RNF151 PE=2 SV=1
TC115791	2.89759e-05	0.194991	0.602459	1.13344	[BBH] AVR4_CHICK (sp:P56734) Avidin-related protein 4/5 OS=Gallus gallus GN=AVR4 PE=1 SV=1
TC115791	2.89759e-05	0.194991	0.602459	1.13344	[BBH] AVR4_CHICK (sp:P56734) Avidin-related protein 4/5 OS=Gallus gallus GN=AVR4 PE=1 SV=1
TC105805	0.00149345	0.191938	0.205385	0.175276	(sp:P81660) Troponin C, skeletal muscle OS=Anguilla anguilla PE=1 SV=1
TC100703	0.000454557	0.187709	0.236902	0.477902	(sp:P06350) Histone H1 OS=Oncorhynchus mykiss PE=1 SV=2
TC131206	8.7437e-06	0.170863	0.352614	0.642519	(sp:Q5E9X7) Inactive serine protease 35 OS=Bos taurus GN=PRSS35 PE=2 SV=2
TC105296	6.32578e-05	0.170461	0.0501011	0.438972	0
TC126922	0.00993275	0.165934	0.323862	0.177618	(sp:Q90339) Myosin heavy chain, fast skeletal muscle OS=Cyprinus carpio PE=2 SV=2
TC130652	0.00369365	0.165664	0.443658	0.287638	[BBH] G3P_DANRE (sp:Q5XJ10) Glyceraldehyde-3-phosphate dehydrogenase OS=Danio rerio GN=gapdh PE=2 SV=2
TC112237	0.000124372	0.164193	0.051326	0.389393	(sp:P32847) Band 3 anion exchange protein OS=Oncorhynchus mykiss GN=slc4a1 PE=2 SV=2
TC110651	0.00304379	0.161688	0.222743	0.125876	(sp:Q91482) Parvalbumin beta 1 OS=Salmo salar PE=1 SV=1
TC110354	0.00341524	0.160362	0.222031	0.121669	(sp:Q91482) Parvalbumin beta 1 OS=Salmo salar PE=1 SV=1
TC100806	0.000142695	0.156126	0.15851	0.338116	[BBH] CAH1_CHIHA (sp:P83299) Carbonic anhydrase 1 OS=Chionodraco hamatus GN=ca1 PE=1 SV=1
TC101067	6.07771e-05	0.126416	0.314504	0.36092	(sp:P06350) Histone H1 OS=Oncorhynchus mykiss PE=1 SV=2
Modulated in A3_r (FC>3; p<1%) but not in B57_s (adj p val > 5%)
Induced in A3_r
TC95590	0.152227	1.65273	0.000824146	7.95503	0
TC122253	0.2362	1.63053	0.00154931	6.27027	[BBH] CFAH_BOVIN (sp:Q28085) Complement factor H OS=Bos taurus GN=CFH PE=1 SV=3
TC117591	0.473577	1.39191	0.00251122	5.91498	(sp:Q03591) Complement factor H-related protein 1 OS=Homo sapiens GN=CFHR1 PE=1 SV=2
TC110646	0.142426	1.58606	0.0027086	4.91389	[BBH] MGN_SALSA (sp:B9ENE7) Protein mago nashi homolog OS=Salmo salar GN=magoh PE=2 SV=1
TC122579	0.368892	1.44865	9.35216e-05	4.05037	[BBH] CFAH_BOVIN (sp:Q28085) Complement factor H OS=Bos taurus GN=CFH PE=1 SV=3
TC109207	0.72577	1.17247	0.000635209	3.86182	PREDICTED: hypothetical protein [Danio rerio]
TC101949	0.482251	1.2843	0.000542679	3.83363	PREDICTED: hypothetical protein [Danio rerio]
TC126887	0.0564986	1.79371	0.00367704	3.79687	Salmo salar Endothelial lipase (lipe), mRNA
TC127959	0.729416	1.39887	0.00423925	3.72257	(sp:P11941) Lysozyme C II OS=Oncorhynchus mykiss PE=1 SV=2
TC106643	0.0548918	1.75472	0.000326951	3.28027	PREDICTED: hypothetical protein [Danio rerio]
TC123755	0.818641	1.13318	0.00276912	3.24832	0
TC111708	0.769677	1.18524	0.00127862	3.21316	(sp:P20693) Low affinity immunoglobulin epsilon Fc receptor OS=Mus musculus GN=Fcer2 PE=2 SV=1
TC130138	0.522466	1.37021	0.000721911	3.20237	secreted immunoglobulin domain 4 [Danio rerio]
TC117532	0.969296	0.971861	0.00267189	3.164	(sp:P49947) Ferritin, middle subunit OS=Salmo salar PE=2 SV=1
TC101542	0.124773	1.71868	0.000143288	3.05993	[BBH] NCF1_MOUSE (sp:Q09014) Neutrophil cytosol factor 1 OS=Mus musculus GN=Ncf1 PE=1 SV=2
repressed in A3_r
TC114896	0.0627447	0.635435	1.90066e-05	0.317685	[BBH] YSNK_CAEEL (sp:Q19417) UPF0392 protein F13G3,3 OS=Caenorhabditis elegans GN=F13G3,3 PE=2 SV=2
TC126492	0.235843	0.718045	0.00231493	0.31596	(sp:Q3KST0) Epstein-Barr nuclear antigen 6 OS=Epstein-Barr virus (strain GD1) GN=EBNA6 PE=3 SV=1
TC102864	0.312889	0.753342	0.00428953	0.313784	Salmo salar Acidic leucine-rich nuclear phosphoprotein 32 family member B (an32b), mRNA
TC110431	0.912696	1.05727	0.000610508	0.311518	(sp:P41224) Thyrotroph embryonic factor OS=Rattus norvegicus GN=Tef PE=1 SV=3
TC131445	0.644669	0.827617	0.00766234	0.289386	(sp:Q7ZUS4) Cytosolic sulfotransferase 2 OS=Danio rerio GN=sult1st2 PE=1 SV=1
TC122934	0.206685	0.603816	0.00264821	0.286652	(sp:Q99NF3) Centrosomal protein of 41 kDa OS=Mus musculus GN=Tsga14 PE=1 SV=1
TC101939	0.0764574	0.541435	0.00977356	0.172677	(sp:Q7ZUS4) Cytosolic sulfotransferase 2 OS=Danio rerio GN=sult1st2 PE=1 SV=1
TC111242	0.338985	0.704887	0.0016378	0.157508	(sp:Q7T2V2) Cytosolic sulfotransferase 3 OS=Danio rerio GN=sult1st3 PE=1 SV=1
TC97576	0.224635	0.6707	0.000937844	0.145542	(sp:Q7T2V2) Cytosolic sulfotransferase 3 OS=Danio rerio GN=sult1st3 PE=1 SV=1
